# Supplementary material for: MicroRNA Expression Profiles of Epicardial Adipose Tissue-Derived Exosomes in Patients with Coronary Atherosclerosis
Source: Rev Cardiovasc Med. 2022 May 31;23(6):206. doi: 10.31083/j.rcm2306206 (PMC11273655; doi:10.31083/j.rcm2306206)
Supplement: Supplementary file 1 [file 2153-8174-23-6-206-s1.zip]

Archive with 1 entries (1 files):
- 2153-8174-23-6-206-s1.doc
